# Supplementary material for: Epidemiology of canine gastrointestinal helminths in sub-Saharan Africa
Source: Parasit Vectors. 2018 Feb 20;11:100. doi: 10.1186/s13071-018-2688-9 (PMC5819185; doi:10.1186/s13071-018-2688-9)
Supplement: Supplementary file 9 — Prevalence data sets. (XLSX 32 kb) [file 13071_2018_2688_MOESM9_ESM.xlsx]

## Sheet: Overall prevalence
Citation	Sample size	Positive	Index score	Helminth
Abere et al., 2013 [16]	430	328	0.7	Overall prevalence
Alexander et al., 2016 [18]	33	33	0.4	Overall prevalence
Amissah-Reynolds et al., 2016 [19]	154	81	0.7	Overall prevalence
Anosike et al., 2004 [20]	554	454	0.2	Overall prevalence
Anosike et al., 2006 [21]	284	200	0.1	Overall prevalence
Bwalya et al., 2011 [23]	452	354	0.5	Overall prevalence
Dagmawi et al., 2012 [47]	455	395	0.7	Overall prevalence
Davoust et al., 2008 [24]	198	181	0.2	Overall prevalence
Degefu et al., 2011 [25]	334	215	0.8	Overall prevalence
Edet et al., 2014 [27]	104	77	0.5	Overall prevalence
Edosomwan & Chinweuba, 2012 [28]	150	40	0.4	Overall prevalence
Gugsa et al., 2015 [30]	146	107	0.6	Overall prevalence
Ibidapo, 2005 [31]	310	126	0.5	Overall prevalence
Johnson et al., 2015 [32]	380	238	0.5	Overall prevalence
Komtangi et al., 2005 [33]	131	116	0.1	Overall prevalence
Kutdang et al., 2010 [34]	1000	661	0.2	Overall prevalence
Magaji et al., 2012 [35]	52	41	0.4	Overall prevalence
Mahmuda et al., 2012 [36]	40	29	0.2	Overall prevalence
Matthew et al., 2016 [37]	400	293	0.7	Overall prevalence
Mekbib et al., 2013 [38]	860	768	0.8	Overall prevalence
Merga & Sibhat, 2015 [39]	384	315	0.7	Overall prevalence
Mukaratirwa & Singh, 2010 [42]	240	198	0.4	Overall prevalence
Nwoha & Ekwuruike, 2011 [43]	210	200	0.4	Overall prevalence
Odeniran & Ademola, 2013 [44]	104	26	0.4	Overall prevalence
Okoye et al., 2011 [45]	413	217	0.5	Overall prevalence
Pam et al., 2013 [46]	100	39	0.3	Overall prevalence
Salihu et al., 2013 [48]	272	196	0.6	Overall prevalence
Selasie et al., 2013 [26]	448	379	0.9	Overall prevalence
Sowemimo & Asaolu, 2008 [49]	959	237	0.5	Overall prevalence
Sowemimo, 2009 [50]	269	148	0.7	Overall prevalence
Swai et al., 2010 [51]	241	143	0.4	Overall prevalence
Tamerat et al., 2015 [52]	264	240	0.5	Overall prevalence
Ugbomoiko et al., 2008 [53]	396	271	0.6	Overall prevalence
Ugwoke et al., 2011 [54]	70	63	0.2	Overall prevalence
Zelalem & Mekonnen, 2012 [29]	384	300	0.8	Overall prevalence
Zewdu et al., 2010 [56]	122	82	0.6	Overall prevalence
Total	11343	7791

## Sheet: Dipylidium caninum
Citation	Sample size	Dipylidium caninum positive	Index score	Helminth
Abere et al., 2013 [16]	430	98	0.7	Dipylidium caninum
Anosike et al., 2004 [20]	554	69	0.2	Dipylidium caninum
Anosike et al., 2006 [21]	284	27	0.1	Dipylidium caninum
Bwalya et al., 2011 [23]	452	28	0.5	Dipylidium caninum
Dagmawi et al., 2012 [47]	455	183	0.7	Dipylidium caninum
Degefu et al., 2011 [25]	334	86	0.8	Dipylidium caninum
Edosomwan & Chinweuba, 2012 [28]	150	15	0.4	Dipylidium caninum
Gugsa et al., 2015 [30]	146	55	0.6	Dipylidium caninum
Ibidapo, 2005 [31]	310	61	0.5	Dipylidium caninum
Komtangi et al., 2005 [33]	131	8	0.1	Dipylidium caninum
Kutdang et al., 2010 [34]	1000	118	0.2	Dipylidium caninum
Magaji et al., 2012 [35]	52	5	0.4	Dipylidium caninum
Matthew et al., 2016 [37]	400	59	0.7	Dipylidium caninum
Mekbib et al., 2013 [38]	860	349	0.8	Dipylidium caninum
Merga & Sibhat, 2015 [39]	384	91	0.7	Dipylidium caninum
Minnaar & Krecek, 2001 [40]	69	27	0.3	Dipylidium caninum
Minnaar et al., 2002 [41]	63	28	0.3	Dipylidium caninum
Nwoha & Ekwuruike, 2011 [43]	210	190	0.4	Dipylidium caninum
Okoye et al., 2011 [45]	413	31	0.5	Dipylidium caninum
Pam et al., 2013 [46]	100	5	0.3	Dipylidium caninum
Salihu et al., 2013 [48]	272	12	0.6	Dipylidium caninum
Selasie et al., 2013 [26]	448	134	0.9	Dipylidium caninum
Sowemimo & Asaolu, 2008 [49]	959	2	0.5	Dipylidium caninum
Sowemimo, 2009 [50]	269	11	0.7	Dipylidium caninum
Ugbomoiko et al., 2008 [53]	396	36	0.6	Dipylidium caninum
Ugwoke et al., 2011 [54]	70	35	0.2	Dipylidium caninum
Zelalem & Mekonnen, 2012 [29]	384	86	0.8	Dipylidium caninum
Zewdu et al., 2010 [56]	122	55	0.6	Dipylidium caninum
Total	9717	1904

## Sheet: Taenia spp
Citation	Sample size	Positive	Sampling type	Helminth
Abere et al., 2013 [16]	430	83	0.7	Taenia spp
Anosike et al., 2004 [20]	554	88	0.2	Taenia spp
Anosike et al., 2006 [21]	284	8	0.1	Taenia spp
Bwalya et al., 2011 [23]	452	3	0.5	Taenia spp
Degefu et al., 2011 [25]	334	61	0.8	Taenia spp
Gugsa et al., 2015 [30]	146	60	0.6	Taenia spp
Komtangi et al., 2005 [33]	131	2	0.1	Taenia spp
Kutdang et al., 2010 [34]	1000	129	0.2	Taenia spp
Magaji et al., 2012 [35]	52	5	0.4	Taenia spp
Mahmuda et al., 2012 [36]	40	2	0.2	Taenia spp
Merga & Sibhat, 2015 [39]	384	2	0.7	Taenia spp
Minnaar & Krecek, 2001 [40]	69	3	0.3	Taenia spp
Minnaar et al., 2002 [41]	63	21	0.3	Taenia spp
Mukaratirwa & Singh, 2010 [42]	240	1	0.4	Taenia spp
Okoye et al., 2011 [45]	413	18	0.5	Taenia spp
Salihu et al., 2013 [48]	272	16	0.6	Taenia spp
Sowemimo, 2009 [50]	269	3	0.7	Taenia spp
Swai et al., 2010 [51]	241	1	0.4	Taenia spp
Ugbomoiko et al., 2008 [53]	396	33	0.6	Taenia spp
Ugwoke et al., 2011 [54]	70	20	0.2	Taenia spp
Zelalem & Mekonnen, 2012 [29]	384	102	0.8	Taenia spp
Totalm	6224	661

## Sheet: Echinococcus spp
Citation	Sample size	Positive	Quality index score	Helminth
Dagmawi et al., 2012 [47]	455	37	0.7	Echinococcus spp
Gugsa et al., 2015 [30]	146	11	0.6	Echinococcus spp
Matthew et al., 2016 [37]	400	5	0.7	Echinococcus spp
Mekbib et al., 2013 [38]	860	50	0.8	Echinococcus spp
Merga & Sibhat, 2015 [39]	384	21	0.7	Echinococcus spp
Salihu et al., 2013 [48]	272	7	0.6	Echinococcus spp
Selasie et al., 2013 [26]	448	16	0.9	Echinococcus spp
Zewdu et al., 2010 [56]	122	15	0.6	Echinococcus spp
Total	3087	162

## Sheet: Ancylostoma spp
Citation	Sample size	Positive	Index score	Helminth
Abere et al., 2013 [16]	430	321	0.7	Ancylostoma spp
Adedoja et al., 2014 [17]	108	29	0.6	Ancylostoma spp
Amissah-Reynolds et al., 2016 [19]	154	26	0.7	Ancylostoma spp
Anosike et al., 2004 [20]	554	101	0.2	Ancylostoma spp
Anosike et al., 2006 [21]	284	93	0.1	Ancylostoma spp
Awoke et al., 2011 [22]	326	15	0.7	Ancylostoma spp
Bwalya et al., 2011 [23]	452	326	0.5	Ancylostoma spp
Dagmawi et al., 2012 [47]	455	229	0.7	Ancylostoma spp
Degefu et al., 2011 [25]	334	196	0.8	Ancylostoma spp
Edosomwan & Chinweuba, 2012 [28]	150	2	0.4	Ancylostoma spp
Gugsa et al., 2015 [30]	146	35	0.6	Ancylostoma spp
Ibidapo, 2005 [31]	310	70	0.5	Ancylostoma spp
Komtangi et al., 2005 [33]	131	96	0.1	Ancylostoma spp
Kutdang et al., 2010 [34]	1000	501	0.2	Ancylostoma spp
Magaji et al., 2012 [35]	52	10	0.4	Ancylostoma spp
Mahmuda et al., 2012 [36]	40	16	0.2	Ancylostoma spp
Matthew et al., 2016 [37]	400	166	0.7	Ancylostoma spp
Mekbib et al., 2013 [38]	860	449	0.8	Ancylostoma spp
Merga & Sibhat, 2015 [39]	384	154	0.7	Ancylostoma spp
Minnaar & Krecek, 2001 [40]	69	65	0.3	Ancylostoma spp
Minnaar et al., 2002) [41]	63	16	0.3	Ancylostoma spp
Mukaratirwa & Singh, 2010 [42]	240	129	0.4	Ancylostoma spp
Nwoha & Ekwuruike, 2011 [43]	210	190	0.4	Ancylostoma spp
Odeniran & Ademola, 2013 [44]	104	17	0.4	Ancylostoma spp
Okoye et al., 2011 [45]	413	162	0.5	Ancylostoma spp
Salihu et al., 2013 [48]	272	46	0.6	Ancylostoma spp
Selasie et al., 2013 [26]	448	244	0.9	Ancylostoma spp
Sowemimo & Asaolu, 2008 [49]	959	172	0.5	Ancylostoma spp
Sowemimo, 2009 [50]	269	93	0.7	Ancylostoma spp
Swai et al., 2010) [51]	241	138	0.4	Ancylostoma spp
Tamerat et al., 2015 [52]	264	186	0.5	Ancylostoma spp
Ugbomoiko et al., 2008 [53]	396	67	0.6	Ancylostoma spp
Ugwoke et al., 2011 [54]	70	25	0.2	Ancylostoma spp
Yacob et al., 2007 [55]	120	56	0.5	Ancylostoma spp
Zelalem & Mekonnen, 2012 [29]	384	177	0.8	Ancylostoma spp
Zewdu et al., 2010 [56]	122	51	0.6	Ancylostoma spp
Total	11214	4669

## Sheet: Uncinaria Stenocephala
Citation	Sample size	Positive	Index score	Helminth
Edosomwan & Chinweuba, 2012 [28]	150	1	0.4	Uncinara stenocephala
Komtangi et al., 2005 [33]	131	35	0.1	Uncinara stenocephala
Magaji et al., 2012 [35]	52	21	0.4	Uncinara stenocephala
Mahmuda et al., 2012 [36]	40	3	0.2	Uncinara stenocephala
Nwoha & Ekwuruike, 2011 [43]	210	200	0.4	Uncinara stenocephala
Salihu et al., 2013 [48]	272	17	0.6	Uncinara stenocephala
Sowemimo & Asaolu, 2008 [49]	959	4	0.5	Uncinara stenocephala
Sowemimo, 2009) [50]	269	2	0.7	Uncinara stenocephala
Total	2083	283

## Sheet: Toxocara spp
Citation	Sample size	Toxocara spp positive	Index score	Helminth
Abere et al., 2013 [16]	430	176	0.7	Toxocara spp
Amissah-Reynolds et al., 2016 [19]	154	29	0.7	Toxocara spp
Anosike et al., 2004 [20]	554	67	0.2	Toxocara spp
Anosike et al., 2006 [21]	284	79	0.1	Toxocara spp
Awoke et al., 2011 [22]	326	10	0.7	Toxocara spp
Bwalya et al., 2011 [23]	452	51	0.5	Toxocara spp
Dagmawi et al., 2012 [47]	455	115	0.7	Toxocara spp
Davoust et al., 2008 [24]	198	116	0.2	Toxocara spp
Degefu et al., 2011 [25]	334	86	0.8	Toxocara spp
Edosomwan & Chinweuba, 2012 [28]	150	5	0.4	Toxocara spp
Gugsa et al., 2015 [30]	146	34	0.6	Toxocara spp
Ibidapo, 2005 [31]	310	76	0.5	Toxocara spp
Johnson et al., 2015 [32]	380	22	0.5	Toxocara spp
Komtangi et al., 2005 [33]	131	45	0.1	Toxocara spp
Kutdang et al., 2010 [34]	1000	382	0.2	Toxocara spp
Magaji et al., 2012 [35]	52	7	0.4	Toxocara spp
Mahmuda et al., 2012 [36]	40	3	0.2	Toxocara spp
Matthew et al., 2016 [37]	400	92	0.7	Toxocara spp
Mekbib et al., 2013 [38]	860	200	0.8	Toxocara spp
Merga & Sibhat, 2015 [39]	384	45	0.7	Toxocara spp
Minnaar & Krecek, 2001 [40]	69	25	0.3	Toxocara spp
Minnaar et al., 2002 [41]	63	12	0.3	Toxocara spp
Mukaratirwa & Singh, 2010 [42]	240	19	0.4	Toxocara spp
Nwoha & Ekwuruike, 2011 [43]	210	200	0.4	Toxocara spp
Odeniran & Ademola, 2013 [44]	104	4	0.4	Toxocara spp
Okoye et al., 2011 [45]	413	68	0.5	Toxocara spp
Salihu et al., 2013 [48]	272	22	0.6	Toxocara spp
Selasie et al., 2013 [26]	448	174	0.9	Toxocara spp
Sowemimo & Asaolu, 2008 [49]	959	86	0.5	Toxocara spp
Sowemimo, 2009 [50]	269	91	0.7	Toxocara spp
Swai et al., 2010 [51]	241	33	0.4	Toxocara spp
Ugbomoiko et al., 2008 [53]	396	165	0.6	Toxocara spp
Ugwoke et al., 2011 [54]	70	4	0.2	Toxocara spp
Yacob et al., 2007 [55]	120	30	0.5	Toxocara spp
Zelalem & Mekonnen, 2012 [29]	384	126	0.8	Toxocara spp
Zewdu et al., 2010 [56]	122	21	0.6	Toxocara spp
Total	11420	2720

## Sheet: Toxascara leonina
Citation	Sample size	Positive	Index score	Helminth
Anosike et al., 2006 [21]	284	47	0.1	Toxascara leonina
Awoke et al., 2011 [22]	326	9	0.7	Toxascara leonina
Bwalya et al., 2011 [23]	452	20	0.5	Toxascara leonina
Degefu et al., 2011 [25]	334	55	0.8	Toxascara leonina
Edosomwan & Chinweuba, 2012 [28]	150	1	0.4	Toxascara leonina
Gugsa et al., 2015 [30]	146	13	0.6	Toxascara leonina
Magaji et al., 2012 [35]	52	2	0.4	Toxascara leonina
Mahmuda et al., 2012 [36]	40	1	0.2	Toxascara leonina
Merga & Sibhat, 2015 [39]	384	1	0.7	Toxascara leonina
Minnaar & Krecek, 2001 [40]	69	6	0.3	Toxascara leonina
Minnaar et al., 2002 [41]	63	20	0.3	Toxascara leonina
Mukaratirwa & Singh, 2010 [42]	240	1	0.4	Toxascara leonina
Salihu et al., 2013 [48]	272	1	0.6	Toxascara leonina
Sowemimo & Asaolu, 2008 [49]	959	6	0.5	Toxascara leonina
Sowemimo, 2009 [50]	269	9	0.7	Toxascara leonina
Total	4040	192

## Sheet: Strongyloides stercoralis
Citation	Sample size	Positive	Quality index score	Helminth
Abere et al., 2013 [16]	430	102	0.7	Strongyloides stercoralis
Anosike et al., 2004 [20]	454	59	0.2	Strongyloides stercoralis
Anosike et al., 2006 [21]	284	24	0.1	Strongyloides stercoralis
Awoke et al., 2011 [22]	326	14	0.7	Strongyloides stercoralis
Dagmawi et al., 2012 [47]	455	264	0.7	Strongyloides stercoralis
Komtangi et al., 2005 [33]	131	15	0.1	Strongyloides stercoralis
Magaji et al., 2012 [35]	52	5	0.4	Strongyloides stercoralis
Matthew et al., 2016 [37]	400	24	0.7	Strongyloides stercoralis
Mekbib et al., 2013 [38]	860	517	0.8	Strongyloides stercoralis
Merga & Sibhat, 2015 [39]	384	21	0.7	Strongyloides stercoralis
Salihu et al., 2013 [48]	272	34	0.6	Strongyloides stercoralis
Selasie et al., 2013 [26]	448	137	0.9	Strongyloides stercoralis
Ugbomoiko et al., 2008 [53]	396	15	0.6	Strongyloides stercoralis
Zelalem & Mekonnen, 2012 [29]	384	83	0.8	Strongyloides stercoralis
Zewdu et al., 2010 [56]	122	31	0.6	Strongyloides stercoralis
Total	5398	1345

## Sheet: Trichuris vulpis
Citation	Sample size	Positive	Index score	Helminth
Abere et al., 2013 [16]	430	31	0.7	Trichuris vulpis
Anosike et al., 2004 [20]	554	70	0.2	Trichuris vulpis
Anosike et al., 2006 [21]	284	60	0.1	Trichuris vulpis
Bwalya et al., 2011 [23]	452	30	0.5	Trichuris vulpis
Dagmawi et al., 2012 [47]	455	15	0.7	Trichuris vulpis
Davoust et al., 2008 [24]	198	98	0.2	Trichuris vulpis
Degefu et al., 2011 [25]	334	2	0.8	Trichuris vulpis
Edosomwan & Chinweuba, 2012 [28]	150	6	0.4	Trichuris vulpis
Ibidapo, 2005 [31]	310	28	0.5	Trichuris vulpis
Komtangi et al., 2005 [33]	131	11	0.1	Trichuris vulpis
Kutdang et al., 2010 [34]	1000	318	0.2	Trichuris vulpis
Mahmuda et al., 2012 [36]	40	1	0.2	Trichuris vulpis
Matthew et al., 2016 [37]	400	19	0.7	Trichuris vulpis
Merga & Sibhat, 2015 [39]	384	18	0.7	Trichuris vulpis
Minnaar & Krecek, 2001 [40]	69	4	0.3	Trichuris vulpis
Mukaratirwa & Singh, 2010 [42]	240	19	0.4	Trichuris vulpis
Okoye et al., 2011 [45]	413	8	0.5	Trichuris vulpis
Salihu et al., 2013 [48]	272	1	0.6	Trichuris vulpis
Selasie et al., 2013 [26]	448	35	0.9	Trichuris vulpis
Sowemimo & Asaolu, 2008 [49]	959	2	0.5	Trichuris vulpis
Sowemimo, 2009 [50]	269	10	0.7	Trichuris vulpis
Ugbomoiko et al., 2008 [53]	396	57	0.6	Trichuris vulpis
Yacob et al., 2007 [55]	120	7	0.5	Trichuris vulpis
Zelalem & Mekonnen, 2012 [29]	384	33	0.8	Trichuris vulpis
Total	8692	883

[truncated: 5 more sheets: Spirocerca lupi, Sex prevalence , Puppy and juvenile prevalence , Immature and mature prevalence, Frequency]
